# Supplementary material for: A selective sweep of >8 Mb on chromosome 26 in the Boxer genome
Source: BMC Genomics. 2011 Jul 1;12:339. doi: 10.1186/1471-2164-12-339 (PMC3152542; doi:10.1186/1471-2164-12-339)
Supplement: Additional file 7 — FAA_long: functional annotation categories are classified either as biological processes (BP) or diseases (DIS). Function annotations that either involve genes laying in the region of homozygosity common in Boxer, English and French bulldogs (orange) or relate to inherited diseases overrepresented in the Boxer (blue) are highlighted. FAA_GenomicPosition: annotated elements in the selective sweep on chromosome 26 and in the syntenic region in the human genome. Whether annotated elements lay in the region of homozygosity in each breed (Boxer and English and French bulldogs) is indicated. Annotated elements significant in the functional annotation analysis are highlighted (orange). InheritedDiseases: inherited diseases reported in Boxer, English and French bulldogs [4]. Of these, those significant in the functional annotation analysis are highlighted (blue). [file 1471-2164-12-339-S7.XLS]

## Sheet: FAA_long
Type	Category	Functions Annotation	p-Value	Molecules	# Molecules	rep
BP	Amino Acid Metabolism	catabolism of L-tyrosine	0.0144	HPD	1
BP	Amino Acid Metabolism	formation of glutamine family amino acid	0.0191	CCDC92	1
BP	Amino Acid Metabolism	inactivation of L-glutamic acid	0.00482	CCDC92	1
BP	Amino Acid Metabolism	metabolism of L-amino acid	0.0251	CCDC92;HPD	2
BP	Amino Acid Metabolism	transport of L-histidine	0.0191	SLC15A4	1
BP	Amino Acid Metabolism	utilization of L-glutamic acid	0.00482	CCDC92	1
BP	Antigen Presentation	binding of peritoneal macrophages	0.0239	SCARB1	1
BP	Antigen Presentation	fusion of multinucleated giant cells	0.00482	P2RX7	1
BP	Behavior	taste discrimination	0.0426	P2RX2	1
BP	Carbohydrate Metabolism	binding of phosphatidylinositol 3-4-diphosphate	0.0191	HIP1R	1
BP	Carbohydrate Metabolism	binding of phosphatidylinositol 3-5-diphosphate	0.0144	HIP1R	1
BP	Carbohydrate Metabolism	binding of phosphatidylinositol 4-5-diphosphate	0.0191	HIP1R	1
BP	Carbohydrate Metabolism	binding of phosphatidylinositol-3-4-5-triphosphate	0.0239	HIP1R	1
BP	Carbohydrate Metabolism	binding of phosphatidylinositol-3-phosphate	0.0191	HIP1R	1
BP	Carbohydrate Metabolism	distribution of phosphatidylserine	0.0379	P2RX7	1
BP	Carbohydrate Metabolism	immobilization of carbohydrate	0.00962	SCARB1	1
BP	Carbohydrate Metabolism	transport of lipopolysaccharide	0.0144	SCARB1	1
BP	Carbohydrate Metabolism	uptake of phosphatidylcholine	0.0144	SCARB1	1
BP	Cardiovascular System Development and Function	electrical capacitance of cells	0.0191	P2RX7	1
BP	Cardiovascular System Development and Function	elongation of cardiomyocytes	0.0239	ATP2A2	1
BP	Cardiovascular System Development and Function	mean arterial pressure of femoral artery	0.00482	ATP2A2	1
BP	Cell Cycle	aneuploidy of breast cell lines	0.00962	CHFR	1
BP	Cell Cycle	arrest in cell cycle progression of lymphoma cells	0.00482	NCOR2	1
BP	Cell Cycle	arrest in cell division process	0.00519	CAMKK2;CHFR;CLIP1;DIABLO;EP400;GPN3;KNTC1;NCOR2	8
BP	Cell Cycle	arrest in cell division process of cell lines	0.0104	CAMKK2;CHFR;CLIP1;DIABLO;EP400;GPN3	6
BP	Cell Cycle	arrest in cell division process of eukaryotic cells	0.00659	CAMKK2;CHFR;CLIP1;DIABLO;EP400;GPN3;NCOR2	7
BP	Cell Cycle	arrest in cell stage	0.0082	CAMKK2;CHFR;CLIP1;EP400;GPN3;KNTC1	6
BP	Cell Cycle	arrest in cell stage of cell lines	0.0153	CAMKK2;CHFR;CLIP1;EP400;GPN3	5
BP	Cell Cycle	arrest in early G1 phase of cell lines	0.00962	GPN3	1
BP	Cell Cycle	arrest in G1 phase of breast cell lines	0.00962	GPN3	1
BP	Cell Cycle	arrest in G1 phase of cell lines	0.0462	CAMKK2;EP400;GPN3	3
BP	Cell Cycle	arrest in G1 phase of lung cell lines	0.0286	EP400	1
BP	Cell Cycle	arrest in metaphase of bone cancer cell lines	0.00482	CHFR	1
BP	Cell Cycle	arrest in metaphase of colon cancer cell lines	0.00482	CHFR	1
BP	Cell Cycle	arrest in mitosis	0.0199	CLIP1;KNTC1	2
BP	Cell Cycle	arrest in mitosis of embryonic cell lines	0.0144	CLIP1	1
BP	Cell Cycle	arrest in mitosis of epithelial cell lines	0.0144	CLIP1	1
BP	Cell Cycle	arrest in mitosis of kidney cell lines	0.0144	CLIP1	1
BP	Cell Cycle	cell division of carcinoma cell lines	0.00962	PPP1CC	1
BP	Cell Cycle	cell division of lung cancer cell lines	0.00962	PPP1CC	1
BP	Cell Cycle	cell division process	0.000858	ANAPC5;CAMKK2;CDK2AP1;CHFR;CLIP1;DIABLO;EP400;GPN3;GPR109A;KDM2B;KNTC1;MPHOSPH9;NCOR2;POLE;PPP1CC;SETD8;STX2	17
BP	Cell Cycle	cell division process of embryonic stem cells	0.0333	SETD8	1
BP	Cell Cycle	cell division process of eukaryotic cells	0.0454	CAMKK2;CHFR;CLIP1;DIABLO;EP400;GPN3;NCOR2;PPP1CC;SETD8	9
BP	Cell Cycle	cell stage	0.00113	ANAPC5;CAMKK2;CDK2AP1;CHFR;CLIP1;EP400;GPN3;KNTC1;MPHOSPH9;POLE;PPP1CC;SETD8;STX2	13
BP	Cell Cycle	cell stage of cell lines	0.04	CAMKK2;CHFR;CLIP1;EP400;GPN3;PPP1CC	6
BP	Cell Cycle	checkpoint control	0.0393	CHFR;KNTC1	2
BP	Cell Cycle	cytokinesis	0.0142	PPP1CC;SETD8;STX2	3
BP	Cell Cycle	cytokinesis of carcinoma cell lines	0.00962	PPP1CC	1
BP	Cell Cycle	cytokinesis of lung cancer cell lines	0.0144	PPP1CC	1
BP	Cell Cycle	G2/M phase of fibroblasts	0.0191	EP400	1
BP	Cell Cycle	initiation of metaphase of colon cancer cell lines	0.00482	CHFR	1
BP	Cell Cycle	M phase	0.000164	ANAPC5;CHFR;MPHOSPH9;PPP1CC;SETD8;STX2	6
BP	Cell Cycle	M phase of tumor cell lines	0.0339	CHFR;PPP1CC	2
BP	Cell Cycle	polyploidization of fibroblasts	0.0144	EP400	1
BP	Cell Death	apoptosis of neutrophils	0.0224	GPR109A;P2RX7	2
BP	Cell Death	apoptosis of RPE cells	0.0426	EP400	1
BP	Cell Death	cell death of natural killer T lymphocytes	0.0286	P2RX7	1
BP	Cell Death	cell death of regulatory T lymphocytes	0.0191	P2RX7	1
BP	Cell Death	cell viability of skin cell lines	0.0379	CDK2AP1	1
BP	Cell Death	condensation of embryonic cells	0.0144	SETD8	1
BP	Cell Death	loss of myeloid cells	0.00962	EP400	1
BP	Cell Death	lysis of thymocytes	0.00962	P2RX7	1
BP	Cell Morphology	arborization of axons	0.00962	ULK1	1
BP	Cell Morphology	autophagy of cervical cancer cell lines	0.0333	ULK1	1
BP	Cell Morphology	autophagy of embryonic cell lines	0.0239	ULK1	1
BP	Cell Morphology	autophagy of epithelial cell lines	0.0333	ULK1	1
BP	Cell Morphology	autophagy of kidney cell lines	0.0286	ULK1	1
BP	Cell Morphology	blebbing of bone cell lines	0.00482	P2RX7	1
BP	Cell Morphology	blebbing of connective tissue cells	0.00962	P2RX7	1
BP	Cell Morphology	blebbing of embryonic cell lines	0.00962	P2RX7	1
BP	Cell Morphology	blebbing of epithelial cell lines	0.00962	P2RX7	1
BP	Cell Morphology	blebbing of kidney cell lines	0.0239	P2RX7	1
BP	Cell Morphology	blebbing of leukocyte cell lines	0.00482	P2RX7	1
BP	Cell Morphology	budding of vesicles	0.0472	VPS37B	1
BP	Cell Morphology	cell spreading of trophoblast cells	0.00482	ARPC3	1
BP	Cell Morphology	electrical capacitance of cells	0.0191	P2RX7	1
BP	Cell Morphology	elongation of cardiomyocytes	0.0239	ATP2A2	1
BP	Cell Morphology	polarization of carcinoma cell lines	0.00482	CLIP1	1
BP	Cell Morphology	polarization of lung cancer cell lines	0.00482	CLIP1	1
BP	Cell Morphology	shape change of osteocytes	0.0191	P2RX7	1
BP	Cell Morphology	shrinkage of T lymphocytes	0.0239	P2RX7	1
BP	Cell Morphology	size of nucleus	0.0286	EP400	1
BP	Cell Signaling	entrance of calcium	0.0207	ORAI1;P2RX7	2
BP	Cell Signaling	ER-nuclear signaling pathway	0.0144	ATP2A2	1
BP	Cell Signaling	influx of Ca2+	0.00589	ORAI1;P2RX4;P2RX7	3
BP	Cell Signaling	influx of calcium	0.00555	ORAI1;P2RX2;P2RX4;P2RX7	4
BP	Cell Signaling	liberation of Ca2+	0.00482	ATP2A2	1
BP	Cell Signaling	liberation of calcium	0.00482	ATP2A2	1
BP	Cell Signaling	loading of calcium	0.0379	ATP2A2	1
BP	Cell Signaling	removal of Ca2+	0.0239	ATP2A2	1
BP	Cell Signaling	removal of calcium	0.0333	ATP2A2	1
BP	Cell Signaling	sequestration of calcium	0.0286	ATP2A2	1
BP	Cell Signaling	transport of Ca2+	0.00909	ATP2A2;P2RX4;P2RX7	3
BP	Cell Signaling	uptake of calcium	0.0329	ATP2A2;P2RX7	2
BP	Cell-mediated Immune Response	cell death of natural killer T lymphocytes	0.0286	P2RX7	1
BP	Cell-mediated Immune Response	cell death of regulatory T lymphocytes	0.0191	P2RX7	1
BP	Cell-To-Cell Signaling and Interaction	action potential of neurons	0.000324	P2RX2;P2RX4;P2RX7	3
BP	Cell-To-Cell Signaling and Interaction	activation of leukemia cell lines	0.00975	NCOR2;P2RX7	2
BP	Cell-To-Cell Signaling and Interaction	binding of granulosa cells	0.0286	SCARB1	1
BP	Cell-To-Cell Signaling and Interaction	binding of peritoneal macrophages	0.0239	SCARB1	1
BP	Cell-To-Cell Signaling and Interaction	fusion of multinucleated giant cells	0.00482	P2RX7	1
BP	Cell-To-Cell Signaling and Interaction	phagocytosis of spermatogenic cells	0.00482	SCARB1	1
BP	Cell-To-Cell Signaling and Interaction	signaling of tumor cell lines	0.0472	P2RX7	1
BP	Cellular Assembly and Organization	association of vesicles	0.0239	HIP1R	1
BP	Cellular Assembly and Organization	budding of vesicles	0.0472	VPS37B	1
BP	Cellular Assembly and Organization	depolarization of cellular membrane	0.0123	P2RX4;P2RX7	2
BP	Cellular Assembly and Organization	development of sarcomere	0.00482	MYL2	1
BP	Cellular Assembly and Organization	development of sperm head	0.00962	CLIP1	1
BP	Cellular Assembly and Organization	dynamics of microtubules	0.0239	CLIP1	1
BP	Cellular Assembly and Organization	export of autophagosomes	0.00962	SCARB1	1
BP	Cellular Assembly and Organization	formation of microvillar channel	0.00482	SCARB1	1
BP	Cellular Assembly and Organization	incorporation of liposome	0.00482	SCARB1	1
BP	Cellular Assembly and Organization	localization of lysosome	0.0333	VPS33A	1
BP	Cellular Assembly and Organization	nucleation of actin	0.0426	ARPC3	1
BP	Cellular Assembly and Organization	quantity of autophagosomes	0.0144	SCARB1	1
BP	Cellular Assembly and Organization	quantity of PML nuclear bodies	0.0191	GOLGA3	1
BP	Cellular Assembly and Organization	release of dense core granules	0.0191	STX2	1
BP	Cellular Assembly and Organization	shedding of microvesicles	0.00482	P2RX7	1
BP	Cellular Assembly and Organization	size of nucleus	0.0286	EP400	1
BP	Cellular Assembly and Organization	thickness of cellular membrane	0.00482	SCARB1	1
BP	Cellular Compromise	dysfunction of oocytes	0.00482	SCARB1	1
BP	Cellular Compromise	endoplasmic reticulum stress response of hepatoma cell lines	0.0286	ATP2A2	1
BP	Cellular Compromise	shedding of microvesicles	0.00482	P2RX7	1
BP	Cellular Compromise	shrinkage of T lymphocytes	0.0239	P2RX7	1
BP	Cellular Development	arrest in growth of lung cancer cell lines	0.0379	PPP1CC	1
BP	Cellular Development	blebbing of bone cell lines	0.00482	P2RX7	1
BP	Cellular Development	blebbing of connective tissue cells	0.00962	P2RX7	1
BP	Cellular Development	blebbing of embryonic cell lines	0.00962	P2RX7	1
BP	Cellular Development	blebbing of epithelial cell lines	0.00962	P2RX7	1
BP	Cellular Development	blebbing of kidney cell lines	0.0239	P2RX7	1
BP	Cellular Development	blebbing of leukocyte cell lines	0.00482	P2RX7	1
BP	Cellular Development	cell death of natural killer T lymphocytes	0.0286	P2RX7	1
BP	Cellular Development	cell death of regulatory T lymphocytes	0.0191	P2RX7	1
BP	Cellular Development	cell spreading of trophoblast cells	0.00482	ARPC3	1
BP	Cellular Development	development of ganglion cells	0.0472	P2RX7	1
BP	Cellular Development	development of oocytes	0.0426	SCARB1	1
BP	Cellular Development	development of pancreatic cancer cell lines	0.00482	STX2	1
BP	Cellular Development	developmental process of dorsal root ganglion cells	0.0426	P2RX7	1
BP	Cellular Development	growth of intestinal cell lines	0.0333	DIABLO	1
BP	Cellular Development	myelination of spinal cord cells	0.0333	P2RX7	1
BP	Cellular Development	shape change of osteocytes	0.0191	P2RX7	1
BP	Cellular Function and Maintenance	autophagy of cervical cancer cell lines	0.0333	ULK1	1
BP	Cellular Function and Maintenance	autophagy of embryonic cell lines	0.0239	ULK1	1
BP	Cellular Function and Maintenance	autophagy of epithelial cell lines	0.0333	ULK1	1
BP	Cellular Function and Maintenance	autophagy of kidney cell lines	0.0286	ULK1	1
BP	Cellular Function and Maintenance	cell death of natural killer T lymphocytes	0.0286	P2RX7	1
BP	Cellular Function and Maintenance	cell death of regulatory T lymphocytes	0.0191	P2RX7	1
BP	Cellular Function and Maintenance	cytostasis of keratinocytes	0.0144	CDK2AP1	1
BP	Cellular Function and Maintenance	depolarization	0.022	ATP2A2;P2RX4;P2RX7	3
BP	Cellular Function and Maintenance	depolarization of cellular membrane	0.0123	P2RX4;P2RX7	2
BP	Cellular Function and Maintenance	endocytosis of cholesterol	0.00482	SCARB1	1
BP	Cellular Function and Maintenance	endoplasmic reticulum stress response of hepatoma cell lines	0.0286	ATP2A2	1
BP	Cellular Function and Maintenance	engulfment of thymocytes	0.0286	ORAI1	1
BP	Cellular Function and Maintenance	incorporation of liposome	0.00482	SCARB1	1
BP	Cellular Function and Maintenance	localization of lysosome	0.0333	VPS33A	1
BP	Cellular Function and Maintenance	phagocytosis of spermatogenic cells	0.00482	SCARB1	1
BP	Cellular Function and Maintenance	release of dense core granules	0.0191	STX2	1
BP	Cellular Growth and Proliferation	arrest in growth of lung cancer cell lines	0.0379	PPP1CC	1
BP	Cellular Growth and Proliferation	colony formation of breast cell lines	0.00962	CHFR	1
BP	Cellular Growth and Proliferation	formation of blood platelets	0.0426	VPS33A	1
BP	Cellular Growth and Proliferation	formation of giant cells	0.0191	P2RX7	1
BP	Cellular Growth and Proliferation	generation of fibroblasts	0.0286	EP400	1
BP	Cellular Growth and Proliferation	growth of intestinal cell lines	0.0333	DIABLO	1
BP	Cellular Growth and Proliferation	proliferation of crypt cells	0.0426	STX2	1
BP	Cellular Growth and Proliferation	proliferation of lymphoid cells	0.00482	P2RX7	1
BP	Cellular Movement	cytokinesis	0.0142	PPP1CC;SETD8;STX2	3
BP	Cellular Movement	cytokinesis of carcinoma cell lines	0.00962	PPP1CC	1
BP	Cellular Movement	cytokinesis of lung cancer cell lines	0.0144	PPP1CC	1
BP	Cellular Movement	migration of granule cell precursors	0.0426	CAMKK2	1
BP	Connective Tissue Development and Function	development of vertebral column	0.0379	HIP1R	1
BP	Connective Tissue Development and Function	formation of perichondral bone	0.0144	P2RX7	1
BP	Connective Tissue Development and Function	G2/M phase of fibroblasts	0.0191	EP400	1
BP	Connective Tissue Development and Function	lipolysis of fat pad	0.00962	GPR109A	1
BP	Connective Tissue Development and Function	resorption of trabecular bone	0.0144	P2RX7	1
BP	Digestive System Development and Function	growth of intestinal cell lines	0.0333	DIABLO	1
BP	Digestive System Development and Function	peristalsis of intestine	0.0379	P2RX2	1
BP	Digestive System Development and Function	proliferation of crypt cells	0.0426	STX2	1
BP	DNA Replication, Recombination, and Repair	checkpoint control	0.0393	CHFR;KNTC1	2
BP	DNA Replication, Recombination, and Repair	metabolism of DNA	0.0474	CDK2AP1;DIABLO;POLE;PPP1CC;RAD9B	5
BP	DNA Replication, Recombination, and Repair	morphology of nuclear envelope	0.0286	CHFR	1
BP	DNA Replication, Recombination, and Repair	quantity of PML nuclear bodies	0.0191	GOLGA3	1
BP	DNA Replication, Recombination, and Repair	synthesis of genomic DNA	0.00372	CDK2AP1;PPP1CC	2
BP	Drug Metabolism	activation of tamoxifen	0.0333	NCOR2	1
BP	Embryonic Development	accumulation of embryonic cells	0.0191	SETD8	1
BP	Embryonic Development	arrest in mitosis of embryonic cell lines	0.0144	CLIP1	1
BP	Embryonic Development	autophagy of embryonic cell lines	0.0239	ULK1	1
BP	Embryonic Development	blebbing of embryonic cell lines	0.00962	P2RX7	1
BP	Embryonic Development	cell division process of embryonic stem cells	0.0333	SETD8	1
BP	Embryonic Development	cell spreading of trophoblast cells	0.00482	ARPC3	1
BP	Embryonic Development	condensation of embryonic cells	0.0144	SETD8	1
BP	Embryonic Development	migration of granule cell precursors	0.0426	CAMKK2	1
BP	Embryonic Development	resorption of trabecular bone	0.0144	P2RX7	1
BP	Endocrine System Development and Function	biosynthesis of androgen	0.0333	SCARB1	1
BP	Endocrine System Development and Function	insulin sensitivity of humans	0.00962	SCARB1	1
BP	Endocrine System Development and Function	production of 4-androstene-3-17-dione	0.0472	SCARB1	1
BP	Endocrine System Development and Function	quantity of 2-arachidonoylglycerol	0.0333	P2RX7	1
BP	Energy Production	flux of ATP	0.0191	P2RX7	1
BP	Gene Expression	arrest in translation of RNA	0.0239	EIF2B1	1
BP	Gene Expression	synthesis of rRNA	0.0472	EIF2B1	1
BP	Gene Expression	transcription of CACGTG motif	0.00962	MLXIP	1
BP	Gene Expression	transcription of DR4 thyroid hormone response element	0.0191	NCOR2	1
BP	Gene Expression	transcription of DR5 retinoic acid response element	0.0286	NCOR2	1
BP	Gene Expression	transcription of HIV-1	0.0379	PPP1CC	1
BP	Hair and Skin Development and Function	arrest in mitosis of epithelial cell lines	0.0144	CLIP1	1
BP	Hair and Skin Development and Function	autophagy of epithelial cell lines	0.0333	ULK1	1
BP	Hair and Skin Development and Function	cytostasis of keratinocytes	0.0144	CDK2AP1	1
BP	Hair and Skin Development and Function	quantity of keratinocytes	0.0472	CDK2AP1	1
BP	Hematological System Development and Function	binding of peritoneal macrophages	0.0239	SCARB1	1
BP	Hematological System Development and Function	blebbing of leukocyte cell lines	0.00482	P2RX7	1
BP	Hematological System Development and Function	cell death of natural killer T lymphocytes	0.0286	P2RX7	1
BP	Hematological System Development and Function	cell death of regulatory T lymphocytes	0.0191	P2RX7	1
BP	Hematological System Development and Function	formation of blood platelets	0.0426	VPS33A	1
BP	Hematological System Development and Function	formation of giant cells	0.0191	P2RX7	1
BP	Hematological System Development and Function	fusion of multinucleated giant cells	0.00482	P2RX7	1
BP	Hematopoiesis	cell death of natural killer T lymphocytes	0.0286	P2RX7	1
BP	Hematopoiesis	cell death of regulatory T lymphocytes	0.0191	P2RX7	1
BP	Infection Mechanism	binding of Hepatitis C virus	0.0191	SCARB1	1
BP	Infection Mechanism	entrance of Hepatitis C virus	0.00962	SCARB1	1
BP	Infection Mechanism	fusion of multinucleated giant cells	0.00482	P2RX7	1
BP	Infection Mechanism	infection by Dengue virus 2	0.0224	ARPC3;HIP1R	2
BP	Infection Mechanism	infection by HIV	0.0389	CAMKK2;DDX55;HIP1R;NCOR2;POLE;SETD1B;TMED2;TMEM132C;TUBA1C	9
BP	Infection Mechanism	infection by virus	0.0402	ARPC3;CAMKK2;DDX55;HIP1R;NCOR2;POLE;SETD1B;TMED2;TMEM132C;TUBA1C	10
BP	Infection Mechanism	production of vesicular stomatitis virus	0.0239	ULK1	1
BP	Infection Mechanism	transcription of HIV-1	0.0379	PPP1CC	1
BP	Infection Mechanism	uptake of virus	0.0333	SCARB1	1
BP	Inflammatory Response	binding of peritoneal macrophages	0.0239	SCARB1	1
BP	Inflammatory Response	blebbing of leukocyte cell lines	0.00482	P2RX7	1
BP	Inflammatory Response	formation of blood platelets	0.0426	VPS33A	1
BP	Inflammatory Response	formation of giant cells	0.0191	P2RX7	1
BP	Inflammatory Response	fusion of multinucleated giant cells	0.00482	P2RX7	1
BP	Inflammatory Response	inflammation of paw	0.0472	P2RX7	1
BP	Inflammatory Response	phagocytosis of spermatogenic cells	0.00482	SCARB1	1
BP	Lipid Metabolism	absorption of triolein	0.00482	SCARB1	1
BP	Lipid Metabolism	binding of phosphatidylinositol 3-4-diphosphate	0.0191	HIP1R	1
BP	Lipid Metabolism	binding of phosphatidylinositol 3-5-diphosphate	0.0144	HIP1R	1
BP	Lipid Metabolism	binding of phosphatidylinositol 4-5-diphosphate	0.0191	HIP1R	1
BP	Lipid Metabolism	binding of phosphatidylinositol-3-4-5-triphosphate	0.0239	HIP1R	1
BP	Lipid Metabolism	binding of phosphatidylinositol-3-phosphate	0.0191	HIP1R	1
BP	Lipid Metabolism	biosynthesis of androgen	0.0333	SCARB1	1
BP	Lipid Metabolism	catabolism of cholesterol	0.0333	SCARB1	1
BP	Lipid Metabolism	clearance of cholesterol	0.0191	SCARB1	1
BP	Lipid Metabolism	clearance of cholesterol ester	0.0144	SCARB1	1
BP	Lipid Metabolism	depletion of cholesterol	0.0144	SCARB1	1
BP	Lipid Metabolism	distribution of cholesterol	0.0472	SCARB1	1
BP	Lipid Metabolism	distribution of lipid	0.00975	P2RX7;SCARB1	2
BP	Lipid Metabolism	distribution of phosphatidylserine	0.0379	P2RX7	1
BP	Lipid Metabolism	endocytosis of cholesterol	0.00482	SCARB1	1
BP	Lipid Metabolism	excretion of cholesterol	0.0426	SCARB1	1
BP	Lipid Metabolism	flow of cholesterol	0.00482	SCARB1	1
BP	Lipid Metabolism	hydrolysis of cholesterol ester	0.0286	SCARB1	1
BP	Lipid Metabolism	import of cholesterol	0.0239	SCARB1	1
BP	Lipid Metabolism	incorporation of sphingomyelin	0.00962	SCARB1	1
BP	Lipid Metabolism	lipolysis of fat pad	0.00962	GPR109A	1
BP	Lipid Metabolism	mass of cholesterol	0.00482	SCARB1	1
BP	Lipid Metabolism	mobility of lipid	0.00962	SCARB1	1
BP	Lipid Metabolism	mobilization of cholesterol	0.0191	SCARB1	1
BP	Lipid Metabolism	oxidation of cholesterol	0.0191	SCARB1	1
BP	Lipid Metabolism	production of 2-arachidonoylglycerol	0.0286	P2RX7	1
BP	Lipid Metabolism	production of 4-androstene-3-17-dione	0.0472	SCARB1	1
BP	Lipid Metabolism	quantity of 2-arachidonoylglycerol	0.0333	P2RX7	1
BP	Lipid Metabolism	quantity of oleoylethanolamide	0.00482	SCARB1	1
BP	Lipid Metabolism	transport of lipopolysaccharide	0.0144	SCARB1	1
BP	Lipid Metabolism	uptake of arachidonic acid	0.0239	SCARB1	1
BP	Lipid Metabolism	uptake of beta-carotene	0.00482	SCARB1	1
BP	Lipid Metabolism	uptake of oleic acid	0.0191	SCARB1	1
BP	Lipid Metabolism	uptake of phosphatidylcholine	0.0144	SCARB1	1
BP	Lymphoid Tissue Structure and Development	proliferation of lymphoid cells	0.00482	P2RX7	1
BP	Molecular Transport	absorption of triolein	0.00482	SCARB1	1
BP	Molecular Transport	clearance of cholesterol	0.0191	SCARB1	1
BP	Molecular Transport	clearance of cholesterol ester	0.0144	SCARB1	1
BP	Molecular Transport	depletion of cholesterol	0.0144	SCARB1	1
BP	Molecular Transport	distribution of cholesterol	0.0472	SCARB1	1
BP	Molecular Transport	distribution of phosphatidylserine	0.0379	P2RX7	1
BP	Molecular Transport	efflux of potassium	0.0144	P2RX7	1
BP	Molecular Transport	endocytosis of cholesterol	0.00482	SCARB1	1
BP	Molecular Transport	entrance of calcium	0.0207	ORAI1;P2RX7	2
BP	Molecular Transport	excretion of cholesterol	0.0426	SCARB1	1
BP	Molecular Transport	flow of cholesterol	0.00482	SCARB1	1
BP	Molecular Transport	flux of ATP	0.0191	P2RX7	1
BP	Molecular Transport	import of cholesterol	0.0239	SCARB1	1
BP	Molecular Transport	influx of Ca2+	0.00589	ORAI1;P2RX4;P2RX7	3
BP	Molecular Transport	influx of calcium	0.00555	ORAI1;P2RX2;P2RX4;P2RX7	4
BP	Molecular Transport	mobilization of cholesterol	0.0191	SCARB1	1
BP	Molecular Transport	quantity of 2-arachidonoylglycerol	0.0333	P2RX7	1
BP	Molecular Transport	quantity of oleoylethanolamide	0.00482	SCARB1	1
BP	Molecular Transport	sequestration of calcium	0.0286	ATP2A2	1
BP	Molecular Transport	translocation of protein fragment	0.00962	ABCB9	1
BP	Molecular Transport	transport of Ca2+	0.00909	ATP2A2;P2RX4;P2RX7	3
BP	Molecular Transport	transport of inorganic cation	0.0382	ATP2A2;HVCN1;P2RX4;P2RX7	4
BP	Molecular Transport	transport of L-histidine	0.0191	SLC15A4	1
BP	Molecular Transport	transport of lipopolysaccharide	0.0144	SCARB1	1
BP	Molecular Transport	transport of molecule	0.0151	ATP2A2;MLXIP;P2RX4;STX2;VPS33A	5
BP	Molecular Transport	transport of monovalent inorganic cation	0.0335	HVCN1;P2RX4;P2RX7	3
BP	Molecular Transport	transport of Na+	0.0371	P2RX4;P2RX7	2
BP	Molecular Transport	transport of peptide	0.0239	ABCB9	1
BP	Molecular Transport	transport of protein fragment	0.0239	ABCB9	1
BP	Molecular Transport	transport of sodium	0.0104	P2RX4;P2RX7	2
BP	Molecular Transport	uptake of arachidonic acid	0.0239	SCARB1	1
BP	Molecular Transport	uptake of beta-carotene	0.00482	SCARB1	1
BP	Molecular Transport	uptake of calcium	0.0329	ATP2A2;P2RX7	2
BP	Molecular Transport	uptake of oleic acid	0.0191	SCARB1	1
BP	Molecular Transport	uptake of phosphatidylcholine	0.0144	SCARB1	1
BP	Nervous System Development and Function	action potential of neurons	0.000324	P2RX2;P2RX4;P2RX7	3
BP	Nervous System Development and Function	analgesia of rats	0.0144	P2RX7	1
BP	Nervous System Development and Function	arborization of axons	0.00962	ULK1	1
BP	Nervous System Development and Function	development of ganglion cells	0.0472	P2RX7	1
BP	Nervous System Development and Function	development of telencephalon	0.00412	NCOR2;TCTN1	2
BP	Nervous System Development and Function	development of vertebral column	0.0379	HIP1R	1
BP	Nervous System Development and Function	migration of granule cell precursors	0.0426	CAMKK2	1
BP	Nervous System Development and Function	myelination of spinal cord cells	0.0333	P2RX7	1
BP	Nucleic Acid Metabolism	flux of ATP	0.0191	P2RX7	1
BP	Organ Development	development of telencephalon	0.00412	NCOR2;TCTN1	2
BP	Protein Synthesis	arrest in translation of protein	0.0333	EIF2B1	1
BP	Protein Synthesis	arrest in translation of RNA	0.0239	EIF2B1	1
BP	Protein Synthesis	homo-oligomerization of protein	0.00855	CCDC92;P2RX2;P2RX4	3
BP	Protein Synthesis	oligomerization of protein	0.0125	CCDC92;P2RX2;P2RX4;P2RX7	4
BP	Protein Trafficking	sorting of protein	0.0286	HIP1R	1
BP	Protein Trafficking	translocation of protein fragment	0.00962	ABCB9	1
BP	Protein Trafficking	transport of protein fragment	0.0239	ABCB9	1
BP	Renal and Urological System Development and Function	arrest in mitosis of kidney cell lines	0.0144	CLIP1	1
BP	Renal and Urological System Development and Function	autophagy of kidney cell lines	0.0286	ULK1	1
BP	Renal and Urological System Development and Function	blebbing of kidney cell lines	0.0239	P2RX7	1
BP	Reproductive System Development and Function	aneuploidy of breast cell lines	0.00962	CHFR	1
BP	Reproductive System Development and Function	arrest in G1 phase of breast cell lines	0.00962	GPN3	1
BP	Reproductive System Development and Function	binding of granulosa cells	0.0286	SCARB1	1
BP	Reproductive System Development and Function	colony formation of breast cell lines	0.00962	CHFR	1
BP	Reproductive System Development and Function	development of oocytes	0.0426	SCARB1	1
BP	Reproductive System Development and Function	quantity of spermatogenic cells	0.00482	SCARB1	1
BP	Respiratory System Development and Function	arrest in G1 phase of lung cell lines	0.0286	EP400	1
BP	Skeletal and Muscular System Development and Function	bone mineral density of skeleton	0.0286	P2RX7	1
BP	Skeletal and Muscular System Development and Function	contraction of cardiac muscle	0.000631	ATP2A2;MYL2;P2RX4	3
BP	Skeletal and Muscular System Development and Function	contraction of papillary muscle	0.00482	ATP2A2	1
BP	Skeletal and Muscular System Development and Function	development of sarcomere	0.00482	MYL2	1
BP	Skeletal and Muscular System Development and Function	development of vertebral column	0.0379	HIP1R	1
BP	Skeletal and Muscular System Development and Function	elongation of cardiomyocytes	0.0239	ATP2A2	1
BP	Skeletal and Muscular System Development and Function	formation of perichondral bone	0.0144	P2RX7	1
BP	Skeletal and Muscular System Development and Function	relaxation of cardiac muscle	2.29e-05	ATP2A2;P2RX4	2
BP	Skeletal and Muscular System Development and Function	relaxation of papillary muscle	0.00482	ATP2A2	1
BP	Skeletal and Muscular System Development and Function	resorption of trabecular bone	0.0144	P2RX7	1
BP	Small Molecule Biochemistry	absorption of triolein	0.00482	SCARB1	1
BP	Small Molecule Biochemistry	activation of tamoxifen	0.0333	NCOR2	1
BP	Small Molecule Biochemistry	binding of phosphatidylinositol 3-4-diphosphate	0.0191	HIP1R	1
BP	Small Molecule Biochemistry	binding of phosphatidylinositol 3-5-diphosphate	0.0144	HIP1R	1
BP	Small Molecule Biochemistry	binding of phosphatidylinositol 4-5-diphosphate	0.0191	HIP1R	1
BP	Small Molecule Biochemistry	binding of phosphatidylinositol-3-4-5-triphosphate	0.0239	HIP1R	1
BP	Small Molecule Biochemistry	binding of phosphatidylinositol-3-phosphate	0.0191	HIP1R	1
BP	Small Molecule Biochemistry	biosynthesis of androgen	0.0333	SCARB1	1
BP	Small Molecule Biochemistry	catabolism of cholesterol	0.0333	SCARB1	1
BP	Small Molecule Biochemistry	catabolism of L-tyrosine	0.0144	HPD	1
BP	Small Molecule Biochemistry	clearance of cholesterol	0.0191	SCARB1	1
BP	Small Molecule Biochemistry	clearance of cholesterol ester	0.0144	SCARB1	1
BP	Small Molecule Biochemistry	depletion of cholesterol	0.0144	SCARB1	1
BP	Small Molecule Biochemistry	distribution of cholesterol	0.0472	SCARB1	1
BP	Small Molecule Biochemistry	distribution of lipid	0.00975	P2RX7;SCARB1	2
BP	Small Molecule Biochemistry	distribution of phosphatidylserine	0.0379	P2RX7	1
BP	Small Molecule Biochemistry	endocytosis of cholesterol	0.00482	SCARB1	1
BP	Small Molecule Biochemistry	excretion of cholesterol	0.0426	SCARB1	1
BP	Small Molecule Biochemistry	flow of cholesterol	0.00482	SCARB1	1
BP	Small Molecule Biochemistry	flux of ATP	0.0191	P2RX7	1
BP	Small Molecule Biochemistry	formation of glutamine family amino acid	0.0191	CCDC92	1
BP	Small Molecule Biochemistry	hydrolysis of cholesterol ester	0.0286	SCARB1	1
BP	Small Molecule Biochemistry	import of cholesterol	0.0239	SCARB1	1
BP	Small Molecule Biochemistry	inactivation of L-glutamic acid	0.00482	CCDC92	1
BP	Small Molecule Biochemistry	incorporation of sphingomyelin	0.00962	SCARB1	1
BP	Small Molecule Biochemistry	mass of cholesterol	0.00482	SCARB1	1
BP	Small Molecule Biochemistry	metabolism of L-amino acid	0.0251	CCDC92;HPD	2
BP	Small Molecule Biochemistry	metabolism of neurotransmitter	0.0472	CCDC92	1
BP	Small Molecule Biochemistry	mobility of lipid	0.00962	SCARB1	1
BP	Small Molecule Biochemistry	mobilization of cholesterol	0.0191	SCARB1	1
BP	Small Molecule Biochemistry	oxidation of cholesterol	0.0191	SCARB1	1
BP	Small Molecule Biochemistry	production of 2-arachidonoylglycerol	0.0286	P2RX7	1
BP	Small Molecule Biochemistry	production of 4-androstene-3-17-dione	0.0472	SCARB1	1
BP	Small Molecule Biochemistry	quantity of 2-arachidonoylglycerol	0.0333	P2RX7	1
BP	Small Molecule Biochemistry	quantity of oleoylethanolamide	0.00482	SCARB1	1
BP	Small Molecule Biochemistry	transport of L-histidine	0.0191	SLC15A4	1
BP	Small Molecule Biochemistry	transport of lipopolysaccharide	0.0144	SCARB1	1
BP	Small Molecule Biochemistry	uptake of arachidonic acid	0.0239	SCARB1	1
BP	Small Molecule Biochemistry	uptake of beta-carotene	0.00482	SCARB1	1
BP	Small Molecule Biochemistry	uptake of oleic acid	0.0191	SCARB1	1
BP	Small Molecule Biochemistry	uptake of phosphatidylcholine	0.0144	SCARB1	1
BP	Small Molecule Biochemistry	utilization of L-glutamic acid	0.00482	CCDC92	1
BP	Tissue Development	accumulation of embryonic cells	0.0191	SETD8	1
BP	Tissue Development	development of vertebral column	0.0379	HIP1R	1
BP	Tissue Development	formation of perichondral bone	0.0144	P2RX7	1
BP	Tissue Development	generation of fibroblasts	0.0286	EP400	1
BP	Tissue Development	resorption of trabecular bone	0.0144	P2RX7	1
BP	Tissue Morphology	contraction of cardiac muscle	0.000631	ATP2A2;MYL2;P2RX4	3
BP	Tissue Morphology	contraction of papillary muscle	0.00482	ATP2A2	1
BP	Tissue Morphology	quantity of keratinocytes	0.0472	CDK2AP1	1
BP	Tissue Morphology	quantity of spermatogenic cells	0.00482	SCARB1	1
BP	Tissue Morphology	relaxation of cardiac muscle	2.29e-05	ATP2A2;P2RX4	2
BP	Tissue Morphology	relaxation of papillary muscle	0.00482	ATP2A2	1
BP	Tissue Morphology	resorption of trabecular bone	0.0144	P2RX7	1
BP	Tissue Morphology	separation of cells	0.0144	STX2	1
BP	Vitamin and Mineral Metabolism	catabolism of cholesterol	0.0333	SCARB1	1
BP	Vitamin and Mineral Metabolism	entrance of calcium	0.0207	ORAI1;P2RX7	2
BP	Vitamin and Mineral Metabolism	influx of Ca2+	0.00589	ORAI1;P2RX4;P2RX7	3
BP	Vitamin and Mineral Metabolism	influx of calcium	0.00555	ORAI1;P2RX2;P2RX4;P2RX7	4
BP	Vitamin and Mineral Metabolism	liberation of Ca2+	0.00482	ATP2A2	1
BP	Vitamin and Mineral Metabolism	liberation of calcium	0.00482	ATP2A2	1
BP	Vitamin and Mineral Metabolism	loading of calcium	0.0379	ATP2A2	1
BP	Vitamin and Mineral Metabolism	removal of Ca2+	0.0239	ATP2A2	1
BP	Vitamin and Mineral Metabolism	removal of calcium	0.0333	ATP2A2	1
BP	Vitamin and Mineral Metabolism	sequestration of calcium	0.0286	ATP2A2	1
BP	Vitamin and Mineral Metabolism	transport of Ca2+	0.00909	ATP2A2;P2RX4;P2RX7	3
BP	Vitamin and Mineral Metabolism	uptake of beta-carotene	0.00482	SCARB1	1
BP	Vitamin and Mineral Metabolism	uptake of calcium	0.0329	ATP2A2;P2RX7	2
DIS	Cancer	acute lymphocytic leukemia	0.0142	DDX51;POLE;TUBA1C	3
DIS	Cancer	biliary tract cancer	0.0121	HPD;POLE;TUBA1C	3
DIS	Cancer	bladder tumor	0.0233	POLE;TUBA1C	2
DIS	Cancer	cholangiocarcinoma	0.0242	HPD;POLE	2
DIS	Cancer	disease of hepatoma cell lines	0.0309	ARPC3;HIP1R	2
DIS	Cancer	Hodgkin's disease	0.0393	POLE;TUBA1C	2
DIS	Cancer	hyperplasia of mammary alveolus	0.0191	STX2	1
DIS	Cancer	infection of cervical cancer cell lines	0.0302	CAMKK2;DDX55;HIP1R;NCOR2;TMED2;TMEM132C	6
DIS	Cancer	infection of tumor cell lines	0.0177	ARPC3;CAMKK2;DDX55;HIP1R;NCOR2;TMED2;TMEM132C	7
DIS	Cancer	large-cell lymphoma	0.026	POLE;TUBA1C	2
DIS	Cancer	lymphoblastic lymphoma	0.0333	POLE	1
DIS	Cancer	lymphocytic leukemia	0.0201	DDX51;P2RX7;POLE;TUBA1C	4
DIS	Cancer	transitional-cell carcinoma	0.0123	POLE;TUBA1C	2
DIS	Cancer	tumorigenesis of mammary adenocarcinoma	0.0239	STX2	1
DIS	Cardiovascular Disease	cardiomyopathy of heart ventricle	0.0191	MYL2	1
DIS	Cardiovascular Disease	hypertrophy of atrium	0.0144	MYL2	1
DIS	Cardiovascular Disease	myocardial infarction of mice	0.0286	SCARB1	1
DIS	Dermatological Diseases and Conditions	acrokeratosis verruciformis of hopf	0.00482	ATP2A2	1
DIS	Dermatological Diseases and Conditions	cutis laxa	0.0239	ATP6V0A2	1
DIS	Dermatological Diseases and Conditions	keratosis follicularis	0.00482	ATP2A2	1
DIS	Dermatological Diseases and Conditions	wrinkly skin syndrome	0.00482	ATP6V0A2	1
DIS	Developmental Disorder	hypertrophy of adrenal gland	0.0191	SCARB1	1
DIS	Developmental Disorder	hypertrophy of atrium	0.0144	MYL2	1
DIS	Developmental Disorder	leukoencephalopathy with vanishing white matter	0.0239	EIF2B1	1
DIS	Endocrine System Disorders	hypertrophy of adrenal gland	0.0191	SCARB1	1
DIS	Gastrointestinal Disease	cholangiocarcinoma	0.0242	HPD;POLE	2
DIS	Gastrointestinal Disease	injury of colonic mucosa	0.00482	STX2	1
DIS	Gastrointestinal Disease	type I tyrosinemia	0.00482	HPD	1
DIS	Genetic Disorder	acrokeratosis verruciformis of hopf	0.00482	ATP2A2	1
DIS	Genetic Disorder	alkaptonuria	0.00962	HPD	1
DIS	Genetic Disorder	cutis laxa	0.0239	ATP6V0A2	1
DIS	Genetic Disorder	hawkinsinuria	0.00482	HPD	1
DIS	Genetic Disorder	keratosis follicularis	0.00482	ATP2A2	1
DIS	Genetic Disorder	leukoencephalopathy with vanishing white matter	0.0239	EIF2B1	1
DIS	Genetic Disorder	mitochondrial myopathy and sideroblastic anemia	0.00482	PUS1	1
DIS	Genetic Disorder	morbid obesity of humans	0.0239	SCARB1	1
DIS	Genetic Disorder	myocardial infarction of mice	0.0286	SCARB1	1
DIS	Genetic Disorder	type I tyrosinemia	0.00482	HPD	1
DIS	Genetic Disorder	type III tyrosinemia	0.00482	HPD	1
DIS	Genetic Disorder	wrinkly skin syndrome	0.00482	ATP6V0A2	1
DIS	Hematological Disease	acute lymphocytic leukemia	0.0142	DDX51;POLE;TUBA1C	3
DIS	Hematological Disease	lymphocytic leukemia	0.0201	DDX51;P2RX7;POLE;TUBA1C	4
DIS	Hepatic System Disease	disease of hepatoma cell lines	0.0309	ARPC3;HIP1R	2
DIS	Hepatic System Disease	type I tyrosinemia	0.00482	HPD	1
DIS	Immunological Disease	acute lymphocytic leukemia	0.0142	DDX51;POLE;TUBA1C	3
DIS	Immunological Disease	lymphocytic leukemia	0.0201	DDX51;P2RX7;POLE;TUBA1C	4
DIS	Infectious Disease	infection by Dengue virus 2	0.0224	ARPC3;HIP1R	2
DIS	Infectious Disease	infection by HIV	0.0389	CAMKK2;DDX55;HIP1R;NCOR2;POLE;SETD1B;TMED2;TMEM132C;TUBA1C	9
DIS	Infectious Disease	infection by virus	0.0402	ARPC3;CAMKK2;DDX55;HIP1R;NCOR2;POLE;SETD1B;TMED2;TMEM132C;TUBA1C	10
DIS	Infectious Disease	infection of cervical cancer cell lines	0.0302	CAMKK2;DDX55;HIP1R;NCOR2;TMED2;TMEM132C	6
DIS	Infectious Disease	infection of tumor cell lines	0.0177	ARPC3;CAMKK2;DDX55;HIP1R;NCOR2;TMED2;TMEM132C	7
DIS	Inflammatory Disease	swelling of cell lines	0.00962	P2RX7	1
DIS	Metabolic Disease	alkaptonuria	0.00962	HPD	1
DIS	Metabolic Disease	hawkinsinuria	0.00482	HPD	1
DIS	Metabolic Disease	type I tyrosinemia	0.00482	HPD	1
DIS	Metabolic Disease	type III tyrosinemia	0.00482	HPD	1
DIS	Neurological Disease	allodynia of mice	0.00231	P2RX4;P2RX7	2
DIS	Neurological Disease	leukoencephalopathy with vanishing white matter	0.0239	EIF2B1	1
DIS	Nutritional Disease	morbid obesity of humans	0.0239	SCARB1	1
DIS	Organismal Injury and Abnormalities	injury of colonic mucosa	0.00482	STX2	1
DIS	Renal and Urological Disease	bladder tumor	0.0233	POLE;TUBA1C	2
DIS	Renal and Urological Disease	transitional-cell carcinoma	0.0123	POLE;TUBA1C	2
DIS	Reproductive System Disease	hyperplasia of mammary alveolus	0.0191	STX2	1
DIS	Reproductive System Disease	infection of cervical cancer cell lines	0.0302	CAMKK2;DDX55;HIP1R;NCOR2;TMED2;TMEM132C	6
DIS	Reproductive System Disease	tumorigenesis of mammary adenocarcinoma	0.0239	STX2	1
DIS	Skeletal and Muscular Disorders	mitochondrial myopathy and sideroblastic anemia	0.00482	PUS1	1

## Sheet: FAA_GenomicPosition
Boxer	English bulldog	French bulldog	Chromosome Name	Gene Start (bp)	Gene End (bp)	Associated Gene Name	Ensembl Gene ID	Human Chromosome	Human Chromosome Start (bp)	Human Chromosome End (bp)	Human Ensembl Gene ID	Associated Gene Name	Homology Type	Ancestor	dS	dN	dS/dN	% Identity	Human % Identity
			26	3014170	3024650	XM_543340.2	ENSCAFG00000005892	12	133794898	133812414	ENSG00000227059	AC226150.1	ortholog_one2one	Eutheria	0.9297	0.1652	5.62772	73	73
			26	3053529	3066084	ZNF577	ENSCAFG00000002456	19	52359055	52394203	ENSG00000161551	ZNF577	apparent_ortholog_one2one	Eutheria	1.3143	0.7687	1.70977	22	7
			26	3092299	3097362		ENSCAFG00000023490					NA
			26	3111133	3113260	TUBA1C	ENSCAFG00000012350	12	49658865	49667116	ENSG00000167553	TUBA1C	ortholog_one2one	Eutheria	0.8119	0.3582	2.26661	53	46
			26	3140139	3140735	XM_534630.2	ENSCAFG00000024332					NA
			26	3148841	3148974		ENSCAFG00000026226					NA
			26	3217656	3219469		ENSCAFG00000023438	GL000223.1	93511	119608	ENSG00000236575	AL603926.4	ortholog_one2many	Eutheria	0.78	0.1969	3.9614	59	13
			26	3217656	3219469		ENSCAFG00000023438	12	133563056	133589153	ENSG00000198393	ZNF26	ortholog_one2many	Eutheria	0.78	0.1969	3.9614	59	13
			26	3237165	3237295		ENSCAFG00000026248					NA
			26	3252940	3259230		ENSCAFG00000006033	GL000223.1	173007	180454	ENSG00000229631	AL603926.3	ortholog_one2many	Eutheria	0.4634	0.0669	6.92676	72	87
			26	3252940	3259230		ENSCAFG00000006033	12	133498042	133532892	ENSG00000196458	ZNF605	ortholog_one2many	Eutheria	0.4634	0.0616	7.52273	88	83
			26	3297022	3326616	CHFR	ENSCAFG00000006074	12	133416938	133464184	ENSG00000072609	CHFR	ortholog_one2one	Eutheria	0.6411	0.1168	5.48887	76	81
			26	3340769	3375272	GOLGA3	ENSCAFG00000006084	12	133345495	133405288	ENSG00000090615	GOLGA3	ortholog_one2one	Eutheria	0.8193	0.1012	8.09585	82	81
			26	3381378	3405383	ANKLE2	ENSCAFG00000006101	12	133302255	133338451	ENSG00000176915	ANKLE2	ortholog_one2one	Eutheria	0.5326	0.148	3.59865	75	75
			26	3409762	3416880	PGAM5	ENSCAFG00000006123	12	133264192	133297414	ENSG00000176894	PGAM5	ortholog_one2one	Eutheria	0.8141	0.1161	7.01206	71	81
			26	3420097	3428371	XM_543347.1	ENSCAFG00000006130					NA
			26	3436073	3481729	POLE	ENSCAFG00000006215	12	133200348	133263945	ENSG00000177084	POLE	ortholog_one2one	Eutheria	0.5928	0.0428	13.8505	91	90	1
			26	3484790	3487543	Q64F96_CANFA	ENSCAFG00000006270	12	133195403	133198972	ENSG00000187848	P2RX2	ortholog_one2one	Eutheria	0.8558	0.1087	7.87305	79	77
			26	3503559	3504118		ENSCAFG00000023461	12	133180840	133182777	ENSG00000204583	AC131212.1	ortholog_one2one	Eutheria	2.0402	0.2632	7.75152	60	53
			26	3538128	3547087	FBRSL1	ENSCAFG00000023460	12	133067157	133161771	ENSG00000112787	FBRSL1	ortholog_one2one	Eutheria	0.7833	0.2286	3.42651	62	32
			26	3601107	3601213		ENSCAFG00000022550					NA
			26	3730723	3779904	GALNT9	ENSCAFG00000006281	12	132680920	132905905	ENSG00000182870	GALNT9	ortholog_one2one	Eutheria	0.9264	0.0376	24.6383	41	90
			26	3830001	3834511	NOC4L	ENSCAFG00000006300	12	132628993	132636986	ENSG00000184967	NOC4L	ortholog_one2one	Eutheria	1.1683	0.1168	10.0026	80	80
			26	3834278	3838879	DDX51	ENSCAFG00000006320	12	132621142	132628880	ENSG00000185163	DDX51	ortholog_one2one	Eutheria	0.8279	0.1717	4.82178	73	70
			26	3875792	3889809		ENSCAFG00000024929	12	132434508	132565005	ENSG00000183495	EP400	ortholog_one2many	Eutheria	0.9193	0.0793	11.5927	86	18
			26	3888320	3888450		ENSCAFG00000026131					NA
			26	3918809	3942106		ENSCAFG00000006377	12	132434508	132565005	ENSG00000183495	EP400	ortholog_one2many	Eutheria	0.9098	0.1037	8.77338	81	22
			26	3957099	3967521	PUS1	ENSCAFG00000006429	12	132413789	132428404	ENSG00000177192	PUS1	ortholog_one2one	Eutheria	1.0145	0.0899	11.2848	78	82
			26	3971704	3991618	ULK1	ENSCAFG00000006446	12	132379279	132407696	ENSG00000177169	ULK1	ortholog_one2one	Eutheria	0.8758	0.0454	19.2907	89	87
			26	4013689	4025584	MMP17	ENSCAFG00000006533	12	132312938	132336316	ENSG00000198598	MMP17	ortholog_one2one	Eutheria	0.986	0.1222	8.06874	79	79
			26	4042233	4111606	SFSWAP	ENSCAFG00000006625	12	132195635	132284282	ENSG00000061936	SFSWAP	ortholog_one2one	Eutheria	0.5762	0.0522	11.0383	90	89
			26	4131372	4132675		ENSCAFG00000023400					NA
			26	4165433	4165535		ENSCAFG00000028292					NA
			26	4236127	4236229		ENSCAFG00000027679					NA
			26	4264327	4384305	GPR133	ENSCAFG00000006655	12	131438452	131626006	ENSG00000111452	GPR133	ortholog_one2one	Eutheria	0.6819	0.1209	5.6402	79	76
			26	4441631	4443837	RAN_CANFA	ENSCAFG00000006670					NA
			26	4459016	4459388		ENSCAFG00000006677					NA
			26	4465484	4485899	STX2	ENSCAFG00000006694	12	131274149	131323811	ENSG00000111450	STX2	apparent_ortholog_one2one	Eutheria	0.5568	0.073	7.6274	88	88
			26	4519335	4519811		ENSCAFG00000006700					NA
			26	4678917	4748636	RIMBP2	ENSCAFG00000006721	12	130880682	131002410	ENSG00000060709	RIMBP2	ortholog_one2one	Eutheria	1.0345	0.1709	6.05325	54	69
			26	4767989	4794242	PIWIL1	ENSCAFG00000006773	12	130822614	130856872	ENSG00000125207	PIWIL1	ortholog_one2one	Eutheria	0.523	0.0403	12.9777	93	93
			26	4914354	4918056	FZD10	ENSCAFG00000006800	12	130647032	130650284	ENSG00000111432	FZD10	ortholog_one2one	Eutheria	0.9951	0.0277	35.9242	82	89
			26	5237549	5238391		ENSCAFG00000006807	12	129556271	130387884	ENSG00000151952	TMEM132D	ortholog_one2many	Eutheria	2.7606	0.2238	12.3351	64	14
			26	5499412	5675055		ENSCAFG00000006812	12	129556271	130387884	ENSG00000151952	TMEM132D	ortholog_one2many	Eutheria	0.6828	0.0695	9.82446	87	57
			26	5580252	5580355		ENSCAFG00000022632					NA
			26	5720266	5806339	GLT1D1	ENSCAFG00000006814	12	129337979	129469500	ENSG00000151948	GLT1D1	ortholog_one2one	Eutheria	0.675	0.088	7.67045	66	86
			26	5792951	5793040		ENSCAFG00000028022					NA
			26	5815587	5843807	SLC15A4	ENSCAFG00000006831	12	129277739	129308541	ENSG00000139370	SLC15A4	ortholog_one2one	Eutheria	0.8075	0.1687	4.7866	75	75
			26	5903042	6094644	TMEM132C	ENSCAFG00000006849	12	128899276	129192463	ENSG00000181234	TMEM132C	ortholog_one2one	Eutheria	1.0236	0.098	10.4449	73	80
			26	6655935	6659808		ENSCAFG00000024777					NA
			26	7312053	7313054		ENSCAFG00000006853					NA
			26	7464871	7473109	TMEM132B	ENSCAFG00000006859	12	125811162	126143589	ENSG00000139364	TMEM132B	ortholog_one2one	Eutheria	0.5368	0.0523	10.2639	89	51
			26	7864854	7914464	AACS	ENSCAFG00000006931	12	125549925	125627871	ENSG00000081760	AACS	ortholog_one2one	Eutheria	0.5605	0.0514	10.9047	90	85
			26	7949997	7972574	BRI3BP	ENSCAFG00000006949	12	125478251	125511045	ENSG00000184992	BRI3BP	ortholog_one2one	Eutheria	0.5612	0.0638	8.79624	87	61
			26	7975291	8004719	DHX37	ENSCAFG00000006952	12	125431373	125473667	ENSG00000150990	DHX37	ortholog_one2one	Eutheria	0.6558	0.0667	9.83208	87	87
			26	8019022	8019719	XM_847967.1	ENSCAFG00000018018					NA
			26	8038470	8038775		ENSCAFG00000006958	8	110346553	110358182	ENSG00000120533	ENY2	ortholog_one2many	Eutheria	0.0264	0.0322	0.819876	94	94
			26	8098793	8132618	SCARB1	ENSCAFG00000006968	12	125262186	125348519	ENSG00000073060	SCARB1	ortholog_one2one	Eutheria	0.8118	0.1019	7.96663	81	81
			26	8363870	8508703	Q2EFX7_CANFA	ENSCAFG00000006985	12	124808961	125052010	ENSG00000196498	NCOR2	ortholog_one2one	Eutheria	0.5985	0.0327	18.3028	92	93
			26	8517217	8519667	FAM101A	ENSCAFG00000006993	12	124773710	124800568	ENSG00000178882	FAM101A	ortholog_one2one	Eutheria	1.1165	0.0618	18.0663	79	84
			26	8718870	8719655	ZNF664	ENSCAFG00000006994	12	124457842	124499965	ENSG00000179195	ZNF664	ortholog_one2one	Eutheria	0.3183	0	#DIV/0!	100	100
			26	8759998	8790267	CCDC92	ENSCAFG00000006996	12	124420983	124457364	ENSG00000119242	CCDC92	ortholog_one2one	Eutheria	0.5547	0.0585	9.48205	89	89	1
			26	8791705	8871910	DNAH10	ENSCAFG00000007042	12	124247042	124420267	ENSG00000197653	DNAH10	ortholog_one2one	Eutheria	0.4768	0.0354	13.4689	93	64
			26	8883725	8912925		ENSCAFG00000023867					NA
			26	8929687	8968952	ATP6V0A2	ENSCAFG00000007234	12	124196865	124244441	ENSG00000185344	ATP6V0A2	ortholog_one2one	Eutheria	0.4268	0.0254	16.8031	95	95	1
			26	8971431	8996550	TCTN2	ENSCAFG00000023546	12	124155660	124192948	ENSG00000168778	TCTN2	ortholog_one2one	Eutheria	0.3678	0.1195	3.07782	80	79
			26	9029462	9038275	EIF2B1	ENSCAFG00000007434	12	124105570	124118247	ENSG00000111361	EIF2B1	ortholog_one2one	Eutheria	0.355	0.0324	10.9568	95	95	1
			26	9040108	9053306	DDX55	ENSCAFG00000007452	12	124086672	124105480	ENSG00000111364	DDX55	ortholog_one2one	Eutheria	0.4638	0.099	4.68485	84	84	1
			26	9056220	9064265	TMED2	ENSCAFG00000007468	12	124069076	124082681	ENSG00000086598	TMED2	ortholog_one2one	Eutheria	0.2598	0.0023	112.957	100	100	1
			26	9090154	9133958	RILPL1	ENSCAFG00000007482	12	123955909	124018265	ENSG00000188026	RILPL1	ortholog_one2one	Eutheria	0.634	0.0134	47.3134	96	97
			26	9137386	9138129	SNRNP35	ENSCAFG00000007484	12	123891703	123956909	ENSG00000184209	SNRNP35	ortholog_one2one	Eutheria	0.5361	0.0418	12.8254	92	91
			26	9146010	9146523		ENSCAFG00000007488					NA
			26	9162606	9176646	RILPL2	ENSCAFG00000007489	12	123899588	123921043	ENSG00000150977	RILPL2	ortholog_one2one	Eutheria	0.4356	0.0899	4.84538	83	79
			26	9188951	9202238		ENSCAFG00000007493	12	123868320	123893905	ENSG00000183955	SETD8	ortholog_one2many	Eutheria	0.4145	0.0875	4.73714	87	87	1
			26	9188951	9202238		ENSCAFG00000007493	GL000212.1	126294	128249	ENSG00000215608	AL356585.2	ortholog_one2many	Eutheria	0.5332	0.2664	2.0015	38	56
			26	9232883	9279546	SBNO1	ENSCAFG00000007503	12	123780455	123834988	ENSG00000139697	SBNO1	ortholog_one2one	Eutheria	0.3029	0.0149	20.3289	97	97
			26	9299488	9310034	XM_533015.2	ENSCAFG00000007511	12	123745542	123756687	ENSG00000111328	CDK2AP1	ortholog_one2many	Eutheria	0.7754	0.1262	6.14422	78	83
			26	9313311	9315855	C12orf65	ENSCAFG00000007512	12	123717463	123742506	ENSG00000130921	C12orf65	ortholog_one2one	Eutheria	0.3612	0.1544	2.33938	77	77
			26	9348280	9392618	MPHOSPH9	ENSCAFG00000007524	12	123637080	123706441	ENSG00000051825	MPHOSPH9	ortholog_one2one	Eutheria	0.3199	0.0565	5.66195	89	60
			26	9479683	9541746	ARL6IP4	ENSCAFG00000007665	12	123464880	123467460	ENSG00000182196	ARL6IP4	ortholog_one2one	Eutheria	0.9163	0.3708	2.47114	56	49
			26	9504309	9536111	PITPNM2	ENSCAFG00000007616	12	123468027	123594975	ENSG00000090975	PITPNM2	ortholog_one2one	Eutheria	0.6574	0.0319	20.6082	93	92
			26	9542730	9546721	OGFOD2	ENSCAFG00000007668	12	123459289	123464588	ENSG00000111325	OGFOD2	ortholog_one2one	Eutheria	0.8042	0.0575	13.9861	74	89
			26	9561231	9584505	ABCB9	ENSCAFG00000007676	12	123413541	123459752	ENSG00000150967	ABCB9	ortholog_one2one	Eutheria	0.6686	0.0307	21.7785	91	93
			26	9611456	9636866	VPS37B	ENSCAFG00000007684	12	123349882	123380712	ENSG00000139722	VPS37B	ortholog_one2one	Eutheria	0.3828	0.0541	7.07579	90	91
			26	9641249	9654192	HIP1R	ENSCAFG00000007764	12	123319497	123347507	ENSG00000130787	HIP1R	ortholog_one2one	Eutheria	0.7567	0.0634	11.9353	88	87	1
			26	9685893	9713573	CCDC62	ENSCAFG00000007817	12	123259073	123311929	ENSG00000130783	CCDC62	ortholog_one2one	Eutheria	0.4323	0.105	4.11714	81	82
			26	9689611	9689726		ENSCAFG00000022326					NA
			26	9718485	9731011	DENR	ENSCAFG00000007824	12	123237371	123255953	ENSG00000139726	DENR	ortholog_one2one	Eutheria	0.2741	0.0234	11.7137	95	96
			26	9751276	9752313	B9UM26_CANFA	ENSCAFG00000007826	12	123104824	123215390	ENSG00000196917	GPR81	ortholog_one2one	Eutheria	0.7692	0.0937	8.20918	83	83
			26	9765045	9766561		ENSCAFG00000007830	12	123185840	123187890	ENSG00000182782	GPR109A	ortholog_one2many	Eutheria	1.0004	0.0736	13.5924	87	78
			26	9765045	9766561		ENSCAFG00000007830	12	123199303	123201344	ENSG00000255398	GPR109B	ortholog_one2many	Eutheria	0.9598	0.0877	10.9441	84	71
			26	9806622	10161289	A1DZY5_CANFA	ENSCAFG00000007933	12	122692210	122712080	ENSG00000184047	DIABLO	ortholog_one2one	Eutheria	0.3074	0.0565	5.44071	89	89
			26	9807822	9881404	KNTC1	ENSCAFG00000007837	12	123011809	123110947	ENSG00000184445	KNTC1	ortholog_one2one	Eutheria	0.3653	0.0686	5.32507	88	88
			26	9884364	9905129	RSRC2	ENSCAFG00000007852	12	122989273	123011547	ENSG00000111011	RSRC2	ortholog_one2one	Eutheria	0.3465	0.0167	20.7485	84	98
			26	9912334	9942840	ZCCHC8	ENSCAFG00000007859	12	122957437	122985518	ENSG00000033030	ZCCHC8	ortholog_one2one	Eutheria	0.3468	0.0618	5.61165	87	88
			26	9919824	9919958		ENSCAFG00000026410					NA
			26	10016648	10104326	CLIP1	ENSCAFG00000007898	12	122755981	122907116	ENSG00000130779	CLIP1	ortholog_one2one	Eutheria	0.3446	0.0428	8.0514	92	92
			26	10107320	10136434	VPS33A	ENSCAFG00000007919	12	122716096	122751068	ENSG00000139719	VPS33A	ortholog_one2one	Eutheria	0.4299	0.008	53.7375	98	98
			26	10161343	10162741	B3GNT4	ENSCAFG00000007938	12	122688090	122692084	ENSG00000176383	B3GNT4	ortholog_one2one	Eutheria	0.7228	0.0683	10.5827	89	68
			26	10165510	10180611	LRRC43	ENSCAFG00000024648	12	122667667	122688017	ENSG00000158113	LRRC43	ortholog_one2one	Eutheria	0.8823	0.1847	4.77694	66	64
			26	10209461	10264018	MLXIP	ENSCAFG00000007965	12	122516652	122628963	ENSG00000175727	MLXIP	ortholog_one2one	Eutheria	0.5251	0.0445	11.8	89	90
			26	10284331	10312445	BCL7A	ENSCAFG00000007997	12	122459861	122499950	ENSG00000110987	BCL7A	ortholog_one2one	Eutheria	0.3881	0.0335	11.5851	93	93
			26	10325645	10391223	WDR66	ENSCAFG00000008022	12	122356480	122441828	ENSG00000158023	WDR66	ortholog_one2one	Eutheria	0.3954	0.1132	3.49293	81	79
			26	10393078	10417316	PSMD9	ENSCAFG00000008038	12	122326646	122355770	ENSG00000110801	PSMD9	ortholog_one2one	Eutheria	0.6118	0.0672	9.10417	78	88
			26	10447688	10457176	HPD	ENSCAFG00000008093	12	122277435	122296769	ENSG00000158104	HPD	ortholog_one2one	Eutheria	0.4706	0.0559	8.4186	87	90
			26	10463013	10483823	SETD1B	ENSCAFG00000008167	12	122242638	122270562	ENSG00000139718	SETD1B	ortholog_one2one	Eutheria	0.5311	0.0456	11.6469	89	91
			26	10494182	10504737	RHOF	ENSCAFG00000008188	12	122215662	122231594	ENSG00000139725	RHOF	ortholog_one2one	Eutheria	0.8814	0.0536	16.444	89	91
			26	10507688	10552416	TMEM120B	ENSCAFG00000008203	12	122150658	122219974	ENSG00000188735	TMEM120B	ortholog_one2one	Eutheria	0.5271	0.0336	15.6875	86	94
			26	10584926	10596561	MORN3	ENSCAFG00000008227	12	122089297	122107560	ENSG00000139714	MORN3	ortholog_one2one	Eutheria	0.552	0.0775	7.12258	85	85
			26	10601637	10616155	ORAI1	ENSCAFG00000008233	12	122064455	122079946	ENSG00000182500	ORAI1	ortholog_one2one	Eutheria	0.7177	0.0205	35.0098	94	94
			26	10631446	10631549		ENSCAFG00000026873					NA
			26	10644305	10763708	XM_855093.1	ENSCAFG00000008259	12	121866902	122018889	ENSG00000089094	KDM2B	ortholog_one2many	Eutheria	0.3954	0.0199	19.8693	95	96
			26	10645665	10690222		ENSCAFG00000023544					NA
			26	10752593	10763711		ENSCAFG00000023459	12	121866902	122018889	ENSG00000089094	KDM2B	ortholog_one2many	Eutheria	0.5819	0.052	11.1904	87	40
			26	10769112	10775382	RNF34	ENSCAFG00000008294	12	121837902	121862155	ENSG00000170633	RNF34	ortholog_one2one	Eutheria	0.3374	0.0534	6.31835	88	89
			26	10815585	10859503	ANAPC5	ENSCAFG00000008313	12	121746048	121790265	ENSG00000089053	ANAPC5	ortholog_one2one	Eutheria	0.2734	0.0103	26.5437	98	98
			26	10882358	10911721	CAMKK2	ENSCAFG00000008330	12	121675497	121736111	ENSG00000110931	CAMKK2	ortholog_one2one	Eutheria	0.4317	0.0536	8.0541	91	89
			26	10917230	10933173	Q64F94_CANFA	ENSCAFG00000008363	12	121647664	121671907	ENSG00000135124	P2RX4	ortholog_one2one	Eutheria	0.4903	0.0786	6.23791	77	87	1
			26	10959759	11002514	B0FLR1_CANFA	ENSCAFG00000008401	12	121570678	121623856	ENSG00000089041	P2RX7	ortholog_one2one	Eutheria	0.371	0.0715	5.18881	86	86	1
			26	11036175	11118878	IFT81	ENSCAFG00000008428	12	110562140	110656590	ENSG00000122970	IFT81	ortholog_one2one	Eutheria	0.347	0.053	6.54717	90	91
			26	11102649	11102753		ENSCAFG00000027198					NA
			26	11139881	11139987		ENSCAFG00000028087					NA
			26	11167290	11232956	AT2A2_CANFA	ENSCAFG00000008434	12	110719032	110788893	ENSG00000174437	ATP2A2	ortholog_one2one	Eutheria	0.3593	0.0105	34.219	98	95	1
			26	11242824	11266405	ANAPC7	ENSCAFG00000008442	12	110811283	110841535	ENSG00000196510	ANAPC7	ortholog_one2one	Eutheria	0.1797	0.0028	64.1786	88	93
			26	11285413	11296195		ENSCAFG00000008456	12	110872695	110891802	ENSG00000111229	ARPC3	ortholog_one2many	Eutheria	0.222	0	#DIV/0!	100	100
			26	11297614	11309839	GPN3	ENSCAFG00000008470	12	110890292	110906064	ENSG00000111231	GPN3	ortholog_one2one	Eutheria	0.2833	0.0119	23.8067	86	98
			26	11320476	11327857	VPS29	ENSCAFG00000008481	12	110929330	110939916	ENSG00000111237	VPS29	ortholog_one2one	Eutheria	0.1542	0.0027	57.1111	99	99
			26	11328301	11361943	RAD9B	ENSCAFG00000008492	12	110939460	110969891	ENSG00000151164	RAD9B	ortholog_one2one	Eutheria	0.3998	0.1338	2.98804	73	74
			26	11346146	11346461		ENSCAFG00000020796					NA
			26	11368041	11402136	PPTC7	ENSCAFG00000008500	12	110972237	111021064	ENSG00000196850	PPTC7	ortholog_one2one	Eutheria	0.2382	0	#DIV/0!	100	100
			26	11429938	11455546	TCTN1	ENSCAFG00000008506	12	111051907	111086933	ENSG00000204852	TCTN1	ortholog_one2one	Eutheria	0.3555	0.1161	3.06202	81	71
			26	11455453	11466279	HVCN1	ENSCAFG00000008511	12	111086491	111121072	ENSG00000122986	HVCN1	ortholog_one2one	Eutheria	0.5616	0.091	6.17143	84	83
			26	11482695	11650673	NP_001003069.1	ENSCAFG00000008524	12	111348628	111358404	ENSG00000111245	MYL2	ortholog_one2one	Eutheria	0.3653	0.0114	32.0439	98	98	1
			26	11516193	11536807	PP1G_CANFA	ENSCAFG00000008515	12	111157615	111180757	ENSG00000186298	PPP1CC	apparent_ortholog_one2one	Amniota	0.1749	0.0212	8.25	93	97
			26	11610011	11642144	CCDC63	ENSCAFG00000008518	12	111284811	111345338	ENSG00000173093	CCDC63	ortholog_one2one	Eutheria	0.6101	0.1427	4.2754	75	75
			26	11674111	11674582		ENSCAFG00000008529					NA
			26	11748889	12011036	CUX2	ENSCAFG00000008575	12	111471829	111788356	ENSG00000111249	CUX2	ortholog_one2one	Eutheria	0.5788	0.036	16.0778	91	88
			26	11861996	11862099		ENSCAFG00000027618					NA
			26	11905095	11905554		ENSCAFG00000008590					NA
											109

## Sheet: InheritedDiseases
Boxer	English B.	French B.
Y			Disease	Acepromazine sensitivity
			Comments	Collapse in response to the sedative acepromazine in some lines of boxer.
			References	Wagner at al., 2003
Y			Disease	Alopecia
			Comments	Seasonal loss of hair from flanks.
			References	Miller & Dunstan, 1993; Van den Broek, 1994
Y			Disease	Aortic stenosis
			Comments	Pulmonary valve stenosis and abnormal aortic formation giving reduced tolerance of exercise and increased risk of congestive heart failure.
			References	Patterson,1968; Mulvihull & Priester, 1973; O'Grady et al., 1989; Buchanan. 1990; Tidholm, 1997; Baumgartner & Glaus, 2003; Chetboul et al.,2006; Bussadori et al., 2009; The Kennel Club, 2010
Y			Disease	Atrial septal defect
			Comments	Heart defect causing oxygenated and non oxygenated blood to mix.
			References	Chetboul et al., 2007
Y			Disease	Bob-tail trait
			Comments	Tail of 5cm to 15cm.
			References	Haworth et al., 2001
Y		Y	Disease	brachycephalic airway syndrome
			Comments	Upper airway obstruction. Respiratory distress, stridor, reduced exercise tolerance, and in more severe cases, cyanosis and collapse.
			References	Lorinson et al., 1997; O'Brien, 1975; Hendricks, 1992; Wykes, 1991; Haworth et al., 2001b
Y			Disease	Cleft palate
			Comments	Cleft palate. Without intervention pups that attempt to suckle often aspirate and die.
			References	Edmonds et al., 1972b; Nielen et al., 2001; van Hagen et al., 2004
Y			Disease	Cranial cruciate ligament rupture
			Comments	Rupture of the cranial cruciate ligament.
			References	Whitehair et al.,1993; Duval et al., 1999; Catchpole et al., 2008; Wilke et al., 2006; Hayashi et al., 2004; Temwichitr et al., 2007
Y	Y		Disease	Cryptorchidism
			Comments	Failure of descent of testes. Coupled with failure in maturation.
			References	Romagnoli, 1991; Hayes et al, 1985; Cox et al., 1978; Sittman, 1980; Nielen et al., 2001; van Hagen et al., 2004
Y			Disease	Degenerative myelopathy
			Comments	Slow progressive posterior paresis. Diffuse myelopathy of spinal cord.
			References	Miller et al., 2009; Awano et al., 2009
Y			Disease	Dilated cardiomyopathy
			Comments	Ventricular arrhythmias of suspected right ventricular (RV) origin, syncope, and heart failure. Cardiomyopathy with fatty degeneration.
			References	Harpster, 1988; Keene, et al., 1991; Meurs, 1998; Basso et al., 2004; Miller et al., 1985; Meurs, 2004 Meurs et al, 2007b; Oxford et al., 2007; Martin et al., 2008; Baumwart et al., 2009
Y			Disease	Dyskinesia
			Comments	Episodic involuntary skeletal muscle activity, polydipsia and inability to concentrate urine.
			References	Ramsey et al., 1999
Y			Disease	Factor II (Prothrombin) deficiency
			Comments	Blood clotting disorder. Low factor II coagulant activity.
			References	Dodds et al., 1989; Dodds, 1979b; Fogh & Fogh, 1988
Y			Disease	Follicular dysplasia
			Comments	Recurrent or persistent follicular dysplasia, hair loss and interface dermatitis characterized by multifocal annular crusted lesions confined to the areas of follicular dysplasia.
			References	Rachid et al., 2003 Stenshamn et al., 2006; Nodvedt et al., 2006; Nodtvedt et al., 2007
Y			Disease	Gingival hypertrophy
			Comments	Overgrowth of the gums.
			References	Burstone et al.,1952
Y	Y	Y	Disease	Haemophilia A
			Comments	X-linked blood clotting disorder.
			References	Brooks, 1999
Y		Y	Disease	Histiocytic ulcerative colitis
			Comments	Inflammatory bowel disease (IBD) characterized by mucosal ulceration.
			References	Churcher & Watson, 1997; German et al., 2000 ; Mansfield et al., 2009
Y			Disease	Hypertrophic cardiomyopathy
			Comments	Increase in cardiac muscle volume with left ventricular septum concentric hypertrophy
			References	Liu et al., 1993; Sisson et al., 2000
Y			Disease	Hypothyroidism
			Comments	Lethargy, changes in coat, tendency to obesity. Hypothyroidism.
			References	Nesbitt et al, 1980; OFA:MSU Animal Health Diagnostic lab, 2003; OFA:GDC statistics, 2003; Nachreiner et al., 2002; Mooney & Anderson, 1993; McKeown, 2002
Y			Disease	Knee problems
			Comments	Short description in preparation. Full description available - click “more info”.
			References	Nielen et al., 2001; van Hagen et al., 2004
Y			Disease	Laryngeal paralysis-polyneuropathy
			Comments	Laryngeal dysfunction, megaesophagus, weakness at 6 months. Tetraparesis, cataract and other ocular defects
			References	Bichsel et al., 1987; Braund et al., 1994a; Braund et al.,1994b; Bennett & Clarke, 1997; Mahoney et al.,1998; Geiger et al., 2009
Y			Disease	Leishmania susceptibility
			Comments	Leishmania infection in dogs occurs at much greater rate than clinical leishmaniasis, associated with particular haplotypes at SLC11A1 (NRAMP).
			References	Sanchez-Robert et al., 2005
Y			Disease	Meningitis
			Comments	Inflammation of the central nervous system.
			References	Behr & Cauzinille, 2006
Y	Y		Disease	Neoplasia - glioma
			Comments	Excess of gliomas.
			References	Hayes et al., 1975
Y	Y		Disease	Neoplasia - Mast Cell Tumour
			Comments	Excess of mast cell tumours.
			References	Peters, 1969
Y			Disease	Neoplasia, various
			Comments	Excess of cancers.
			References	Richards et al., 2001; Michell, 1999; Arnesen et al., 1995
Y			Disease	Niemann-Pick disease Type C
			Comments	Lipid accumulates in reticuloendothelial and other cell types throughout the body. Neurological signs start at 9 months.
			References	Kuwamura et al., 1993
Y			Disease	Non-Hodgkin’s lymphoma
			Comments	A variety of cancers of lymphocytes (white blood cells).
			References	Priester, 1967; Edwards et al., 2003; Lurie et al., 2004; Lurie et al., 2008; Pastor et al., 2009
Y			Disease	Progressive axonopathy
			Comments	Progressive signs of ataxia, weakness and reduced reflexes from 2 to 3 months of age.
			References	Griffiths et al., 1980
Y			Disease	Spondyloarthrosis
			Comments	Deformation of spine leading to pain and limb immobility.
			References	Langeland & Lingaas, 1985; Bryson and Vatistas, 1987; Carnier et al., 2004
Y			Disease	Spontaneous chronic corneal epithelial defects (SCCED)
			Comments	Ulceration/ erosion of the front of the eye.
			References	Murphy et al., 2001
Y			Disease	Ventricular arrhythmia
			Comments	Irregular heartbeat, with sudden death in some cases.
			References	Kraus et al., 2002; Meurs et al., 2002; Meurs et al., 1999; Meurs et al., 2001; Spier and Meurs, 2004; Scansen et al., 2009
Y			Disease	White Spotting
			Comments	Extreme white spotting is associated with deafness in about 20% of dogs.
			References	Leegwater et al., 2007; Karlsson et al., 2007
	Y	Y	Disease: Hemivertebrae
			Comments: Wedge shaped asymmetric thoracic vertebrae with persistence of the mid line dorso-ventral septum. Severe kyphosis (kinking) of the vertebral column with spinal cord compression, hind limb weakness and pain.
			References: Done et al., 1975
	Y		Disease: Pulmonic stenosis
			Comments: Pulmonary valve dysplasia and stenosis giving reduced tolerance of exercise and increased risk of congestive heart failure.
			References: Buchanan. 1990; Buchanan, 2001; McCaw and Aaronson, 1984
	Y		Disease: Spina bifida
			Comments: Congenital spinal anomalies which result from defective closure of the neural tube.
			References:
	Y	Y	Disease: Cystinuria
			Comments: Formation of cysteine uroliths
			References:
	Y		Disease: Prolapse of the nictitans gland
			Comments: The nictating gland associated with the third eyelid is displaced forward and becomes visible.
			References: Morgan et al., 1993; Dugan et al., 1992
		Y	Disease: Intervertebral disc herniation
			Comments: Intervertebral disc damage with compression of spinal cord, often leading to profound paralysis of hind limbs.
			References: Hansen, 1952; Goggin et al., 1970; Gage, 1975; Ball et al., 1982
		Y	Disease: Dystocia
			Comments: Prolonged non- productive labour at birth.
			References: Gaudet, 1985; House et al., 2007
