# Supplementary material for: A selective sweep of >8 Mb on chromosome 26 in the Boxer genome
Source: BMC Genomics. 2011 Jul 1;12:339. doi: 10.1186/1471-2164-12-339 (PMC3152542; doi:10.1186/1471-2164-12-339)
Supplement: Additional file 8 — File containing genetic content, Gene Ontology Biological Process (GO BP) annotation and synteny information for the CNV on CFA 9. [file 1471-2164-12-339-S8.XLS]

## Sheet: CFA9_CNV_biomart
Genetic content
Chromosome Name	Gene Start (bp)	Gene End (bp)	Ensembl Gene ID	Ensembl Transcript ID	Description	Associated Gene Name	Comment
9	21079541	21164823	ENSCAFG00000016397	ENSCAFT00000026009	vacuolar protein sorting 13 homolog D (S. cerevisiae) [Source:HGNC Symbol;Acc:23595]	VPS13D
9	21079541	21164823	ENSCAFG00000016397	ENSCAFT00000038630	vacuolar protein sorting 13 homolog D (S. cerevisiae) [Source:HGNC Symbol;Acc:23595]	VPS13D	Transcript variant of the same gene
9	21012607	21012891	ENSCAFG00000015299	ENSCAFT00000024293	Protein coding gene
9	21275131	21312511	ENSCAFG00000013742	ENSCAFT00000021829	Protein coding gene	XM_848805.1
9	20227916	20227988	ENSCAFG00000028261	ENSCAFT00000042544	snRNA
9	21257574	21257879	ENSCAFG00000022989	ENSCAFT00000035090	miscRNA
9	21316853	21316968	ENSCAFG00000028332	ENSCAFT00000042615	rRNA
9	20589743	20589916	ENSCAFG00000027681	ENSCAFT00000041964	snRNA
ncRNA - non coding RNA
snRNA - small nuclear RNA
miscRNA - miscellaneous RNA
rRNA - ribosomal RNA
GO BP terms
Chromosome Name	Gene Start (bp)	Gene End (bp)	Ensembl Gene ID	GO BP Term Accession	GO BP Term Name	GO BP Term Definition
9	21079541	21164823	ENSCAFG00000016397	GO:0019064	viral envelope fusion with host membrane	A form of viral penetration which involves the fusion of the virion envelope with the cellular membrane.
9	21079541	21164823	ENSCAFG00000016397	GO:0008104	protein localization	Any process by which a protein is transported to, or maintained in, a specific location.
9	21079541	21164823	ENSCAFG00000016397	GO:0019064	viral envelope fusion with host membrane	A form of viral penetration which involves the fusion of the virion envelope with the cellular membrane.
9	21079541	21164823	ENSCAFG00000016397	GO:0008104	protein localization	Any process by which a protein is transported to, or maintained in, a specific location.
9	21012607	21012891	ENSCAFG00000015299
9	21275131	21312511	ENSCAFG00000013742
Synteny with Homo sapiens
C. familiaris				H. sapiens
Chromosome Name	Gene Start (bp)	Gene End (bp)	Ensembl Gene ID	Chromosome Name	Gene Start (bp)	Gene End (bp)	Ensembl Gene ID	GO BP Term Accession
9	21079541	21164823	ENSCAFG00000016397	1	12290124	12572099	ENSG00000048707	GO:0008104
9	21012607	21012891	ENSCAFG00000015299
9	21275131	21312511	ENSCAFG00000013742
9	20227916	20227988	ENSCAFG00000028261
9	21257574	21257879	ENSCAFG00000022989
9	21316853	21316968	ENSCAFG00000028332
